# Supplementary material for: The Impact of Storage Temperature and Time on Ergot Alkaloid Concentrations
Source: Toxins (Basel). 2023 Aug 5;15(8):497. doi: 10.3390/toxins15080497 (PMC10467117; doi:10.3390/toxins15080497)
Supplement: Supplementary file 1 [file toxins-15-00497-s001.zip]

Archive with 1 entries (1 files):
- toxins-2492690-supplementary.pdf
